# Supplementary material for: The triterpenoid saponin content difference is associated with the two type oxidosqualene cyclase gene copy numbers of Pulsatilla chinensis and Pulsatilla cernua
Source: Front Plant Sci. 2023 Feb 23;14:1144738. doi: 10.3389/fpls.2023.1144738 (PMC9995806; doi:10.3389/fpls.2023.1144738)
Supplement: Supplementary Table 1 — Primers used in this article. [file Table_1.xls]

## Sheet: Sheet1
Primer ID	Sequences (5'-3')
TS1F	5'-TTYGGNWGYCARNHRTGGGAT -3'
TS1R	5'-TRRCTYTCHCCCCAHCCACCAT -3'
TAS1F	5'-TGGGSNGTNTGYTTYAYNCA-3'
TAS1R	5'-TCYTGYTGNGGRAARTCNCC-3'
NEDG-F 8x	5'-GATATATTTATTGTCATCAGaaygargaygg-3'
DQDH-R 16x	5'-CAATCAGAAACTTGCCATCCrtgrtcytgrtc-3'
5'GSP-R2	5'-GGATCCTCCACCCAGCAAGCAAGCATGC-3'
5'GSP-R2-1	5'-ATTGACGTTACACCACCGTGGTCGCGA-3'
3'GSP-F3	5'-GGACGTAAATGGATTCGCGACCACGGTG-3'
3'GSP-F3-1	5'-GCGGAGCCGGTATTAACCCGTTGGCCCA-3'
Primer-F4	5'-TGCTCAGACCATTCTCTATC-3'
Primer-R4	5'-GATTACAAACATTTACGACG-3'
AS-pESC-F	5'-cctttagtgagggttgaattcATGTGGAAACTTAAGATTGCCGA-3'
AS-pESC-R	5'-aatttttgaaaattcgaattcCAAACATTTACRACSATATTCTCCGA-3'
AS-pET32a-F	5'-gctgatatcggatccgaattcATGTGGAAACTTAAGATTGCCGA-3'
AS-pET32a-R	5'-ttgtcgacggagctcgaattcCAAACATTTACRACSATATTCTCCGA-3'
AS-p2300-F	5'-acgggggacgagctcggtaccATGTGGAAACTTAAGATTGCCGA-3'
AS-p2300-R	5'-tctagaggatccccgggtaccCAAACATTTACRACSATATTCTCCGA-3'
pSAK277-HMGR-F	5'-actagtggatccaaagaattcATGGACGTTCGCCGGCGA-3'
pSAK277-HMGR-R	5'-cccgggggtaccggggaattcAGAGGATGCCTTAGTAACATCTTTG-3'
AS-Tq-F	5'-GTTGGGAGAAGGACTTGATGGAG-3'
AS-Tq-R	5'-AATATGACATCGGCATGTAAACCAG-3'
781-GG-Probe	5'-CGACAGTAACACCACATC-3'
781-TT-Probe	5'-CGACAGTAACAAAACATC-3'
AS-TAQ-R	5'-AATATGACATCGGCATGTAAACCAG
AS-TAQ-F	5'-CTTGGGCTGTTTGAGTGGTCTG
AS-1381-F	5'-TGCTTTTGAAATCACCAGATGGGTTAT-3'
AS-1381-R	5'-GTGATTTCAAAAGCATGCATCGTCACA-3'
AS-720-F	5'-CGATACTTGGGCTGTTTGAGTG-3'
AS-720-R	5'-GCCAGACCACTCAAACAGCCCA-3'
AS-424-F	5'-CTGGGATGCTTGACACTATATT-3'
AS-424-R	5'-TTCAGCTGGAAATATAGTGTCAA-3'
781-F	5'-CCCGCAAGGATGTttTGTTACTGTCGTCTGGTTTACATGC-3'
781-R	5'-ACAaaACATCCTTGCGGGATGAAAAGTAAGAAC-3'
892-F	5'-GATTCACGTCgATCCTTATAATACAATCAAATGGTCCA-3'
892-R	5'-AAGGATcGACGTGAATCTCTTCTCTCAAGGAT-3'
1013-F	5'-AGCCGgTATTAACCCGTTGGCCCATGTCTAAG-3'
1013-R	5'-ACGGGTTAATAcCGGCTCCGCGAACATATTAA-3'
1160-F	5'-TGGAGGATCcATTGGCTGTGTTGAGAAGTCATTATG-3'
1160-R	5'-AGCCAATgGATCCTCCACCCAGCACGCAAGCA-3'
